# Supplementary material for: Optimization of the Extraction of Antioxidant Compounds from Roselle Hibiscus Calyxes (Hibiscus sabdariffa), as a Source of Nutraceutical Beverages
Source: Molecules. 2023 Mar 14;28(6):2628. doi: 10.3390/molecules28062628 (PMC10051257; doi:10.3390/molecules28062628)
Supplement: Supplementary file 1 [file molecules-28-02628-s001.zip]

Archive with 1 entries (1 files):
- molecules-2267480-supplementary.pdf
